# Supplementary material for: Clinical Prognosis of Lung Cancer in Patients with Moderate Chronic Kidney Disease
Source: Cancers (Basel). 2022 Sep 30;14(19):4786. doi: 10.3390/cancers14194786 (PMC9562850; doi:10.3390/cancers14194786)
Supplement: Supplementary file 1 [file cancers-14-04786-s001.zip]

Archive with 1 entries (1 files):
- cancers-1912322-supplementary.pdf
